# Supplementary material for: Effectiveness of Eicosapentaenoic and Docosahexaenoic Acid Supplementation for Reducing Uremic Pruritus: A Meta-Analysis of Randomized Controlled Trials
Source: Pharmaceuticals (Basel). 2026 Jan 20;19(1):181. doi: 10.3390/ph19010181 (PMC12844951; doi:10.3390/ph19010181)
Supplement: Supplementary file 1 [file pharmaceuticals-19-00181-s001.zip]

Archive with 7 entries (6 files):
- pharmaceuticals-4005219-Supplementary Materials/
- pharmaceuticals-4005219-Supplementary Materials/Figure S1 adverse events.tif
- pharmaceuticals-4005219-Supplementary Materials/Figure S2 funnel plot.tif
- pharmaceuticals-4005219-Supplementary Materials/PRISMA_2020_checklist.pdf
- pharmaceuticals-4005219-Supplementary Materials/Table S1 - excluded articles.pdf
- pharmaceuticals-4005219-Supplementary Materials/Table S2 - search keywords and field tags.pdf
- pharmaceuticals-4005219-Supplementary Materials/Table S3 - datas and trials variables.pdf
